# Supplementary material for: Activity-based costing for HIV, primary care and nutrition services in low- and middle-income countries: A systematic literature review and synthesis
Source: J Glob Health Econ Policy. Author manuscript; Available in PMC 2022 Aug 16. (PMC9380588; doi:10.52872/001c.29068)
Supplement: Supplementary files [file NIHMS1751266-supplement-Supplementary_files.zip]

Archive with 11 entries (10 files):
- all_files/
- all_files/table-1-search-strategies-for-key-databases.html
- all_files/table-2-summary-of-studies.html
- all_files/abc_costing_figure_1.tiff
- all_files/table-4-annual-per-patient-costs-for-nutrition-studies-by-input-cost-categories-in-us-2020.html
- all_files/table-5-annual-per-patient-costs-for-primary-care-studies-by-input-cost-categories-in-us-2020.html
- all_files/table-3-annual-per-patient-costs-for-hiv-studies-by-input-cost-categories-in-us-2020.html
- all_files/abc_costing_figure_2.tiff
- all_files/table-6-annual-per-patient-overhead-costs-for-hiv-nutrition-primary-care-studies-in-us-2020.html
- all_files/abc_costing_figure_3.tiff
- all_files/abc_costing_figure_4.tiff
